# Supplementary material for: Data on whole genome sequencing of extrapulmonary tuberculosis clinical isolates from India
Source: Data Brief. 2018 Aug 24;20:617–22. doi: 10.1016/j.dib.2018.08.048 (PMC6127979; doi:10.1016/j.dib.2018.08.048)
Supplement: Supplementary file 2 — Supplementary Table 1A: List of SNVs known to confer resistance to first and second line drugs. Supplementary Table 1B: List of SNVs identified in the promoter region. Supplementary material [file mmc2.xlsx]

## Sheet: A
Advani et al., 2018. Whole genome sequencing data of Mycobacterium tuberculosis extra pulmonary isolates from India
Supplementary Table 1A: List of SNVs known to confer resistance to first and second line drugs
Sample_ID	Category	Chromosome	Position	Strand	Reference allele<->Alternate allele	Reference codon<->Alternate codon	Reference amino acid<->Alternate amino acid	Mutation	RV_ID	Gene_symbol	Description	Drug
PGI-14	CSF	NC_000962.3	7362	+	G<->C	GAG<->CAG	E21Q	gyrA E21Q	Rv0006	gyrA	DNA gyrase subunit A	Fluoroquinolones
PGI-100	FNAC	NC_000962.3	7362	+	G<->C	GAG<->CAG	E21Q	gyrA E21Q	Rv0006	gyrA	DNA gyrase subunit A	Fluoroquinolones
PGI-103	FNAC	NC_000962.3	7362	+	G<->C	GAG<->CAG	E21Q	gyrA E21Q	Rv0006	gyrA	DNA gyrase subunit A	Fluoroquinolones
PGI-98	FNAC	NC_000962.3	7362	+	G<->C	GAG<->CAG	E21Q	gyrA E21Q	Rv0006	gyrA	DNA gyrase subunit A	Fluoroquinolones
PGI-155	Joint aspirate pus	NC_000962.3	7362	+	G<->C	GAG<->CAG	E21Q	gyrA E21Q	Rv0006	gyrA	DNA gyrase subunit A	Fluoroquinolones
PGI-14	CSF	NC_000962.3	7585	+	G<->C	AGC<->ACC	S95T	gyrA S95T	Rv0006	gyrA	DNA gyrase subunit A	Fluoroquinolones
PGI-100	FNAC	NC_000962.3	7585	+	G<->C	AGC<->ACC	S95T	gyrA S95T	Rv0006	gyrA	DNA gyrase subunit A	Fluoroquinolones
PGI-103	FNAC	NC_000962.3	7585	+	G<->C	AGC<->ACC	S95T	gyrA S95T	Rv0006	gyrA	DNA gyrase subunit A	Fluoroquinolones
PGI-98	FNAC	NC_000962.3	7585	+	G<->C	AGC<->ACC	S95T	gyrA S95T	Rv0006	gyrA	DNA gyrase subunit A	Fluoroquinolones
PGI-155	Joint aspirate pus	NC_000962.3	7585	+	G<->C	AGC<->ACC	S95T	gyrA S95T	Rv0006	gyrA	DNA gyrase subunit A	Fluoroquinolones
PGI-14	CSF	NC_000962.3	9304	+	G<->A	GGC<->GAC	G668D	gyrA G668D	Rv0006	gyrA	DNA gyrase subunit A	Fluoroquinolones
PGI-100	FNAC	NC_000962.3	9304	+	G<->A	GGC<->GAC	G668D	gyrA G668D	Rv0006	gyrA	DNA gyrase subunit A	Fluoroquinolones
PGI-103	FNAC	NC_000962.3	9304	+	G<->A	GGC<->GAC	G668D	gyrA G668D	Rv0006	gyrA	DNA gyrase subunit A	Fluoroquinolones
PGI-98	FNAC	NC_000962.3	9304	+	G<->A	GGC<->GAC	G668D	gyrA G668D	Rv0006	gyrA	DNA gyrase subunit A	Fluoroquinolones
PGI-155	Joint aspirate pus	NC_000962.3	9304	+	G<->A	GGC<->GAC	G668D	gyrA G668D	Rv0006	gyrA	DNA gyrase subunit A	Fluoroquinolones
PGI-14	CSF	NC_000962.3	157129	-	C<->T	GGC<->AGC	G158S	fbpC G158S	Rv0129c	fbpC	diacylglycerol acyltransferase/mycolyltransferase Ag85C	Isoniazid
PGI-100	FNAC	NC_000962.3	157129	-	C<->T	GGC<->AGC	G158S	fbpC G158S	Rv0129c	fbpC	diacylglycerol acyltransferase/mycolyltransferase Ag85C	Isoniazid
PGI-103	FNAC	NC_000962.3	157129	-	C<->T	GGC<->AGC	G158S	fbpC G158S	Rv0129c	fbpC	diacylglycerol acyltransferase/mycolyltransferase Ag85C	Isoniazid
PGI-98	FNAC	NC_000962.3	157129	-	C<->T	GGC<->AGC	G158S	fbpC G158S	Rv0129c	fbpC	diacylglycerol acyltransferase/mycolyltransferase Ag85C	Isoniazid
PGI-155	Joint aspirate pus	NC_000962.3	157129	-	C<->T	GGC<->AGC	G158S	fbpC G158S	Rv0129c	fbpC	diacylglycerol acyltransferase/mycolyltransferase Ag85C	Isoniazid
PGI-14	CSF	NC_000962.3	761095	+	T<->C	CTG<->CCG	L430P	rpoB L430P	Rv0667	rpoB	DNA-directed RNA polymerase subunit beta	Rifampicin
PGI-100	FNAC	NC_000962.3	761095	+	T<->C	CTG<->CCG	L430P	rpoB L430P	Rv0667	rpoB	DNA-directed RNA polymerase subunit beta	Rifampicin
PGI-98	FNAC	NC_000962.3	761095	+	T<->C	CTG<->CCG	L430P	rpoB L430P	Rv0667	rpoB	DNA-directed RNA polymerase subunit beta	Rifampicin
PGI-155	Joint aspirate pus	NC_000962.3	761095	+	T<->C	CTG<->CCG	L430P	rpoB L430P	Rv0667	rpoB	DNA-directed RNA polymerase subunit beta	Rifampicin
PGI-14	CSF	NC_000962.3	761109	+	G<->T	GAC<->TAC	D435Y	rpoB D435Y	Rv0667	rpoB	DNA-directed RNA polymerase subunit beta	Rifampicin
PGI-100	FNAC	NC_000962.3	761109	+	G<->T	GAC<->TAC	D435Y	rpoB D435Y	Rv0667	rpoB	DNA-directed RNA polymerase subunit beta	Rifampicin
PGI-98	FNAC	NC_000962.3	761109	+	G<->T	GAC<->TAC	D435Y	rpoB D435Y	Rv0667	rpoB	DNA-directed RNA polymerase subunit beta	Rifampicin
PGI-155	Joint aspirate pus	NC_000962.3	761109	+	G<->T	GAC<->TAC	D435Y	rpoB D435Y	Rv0667	rpoB	DNA-directed RNA polymerase subunit beta	Rifampicin
PGI-103	FNAC	NC_000962.3	761155	+	C<->T	TCG<->TTG	S450L	rpoB S450L	Rv0667	rpoB	DNA-directed RNA polymerase subunit beta	Rifampicin
PGI-14	CSF	NC_000962.3	761161	+	T<->C	CTG<->CCG	L452P	rpoB L452P	Rv0667	rpoB	DNA-directed RNA polymerase subunit beta	Rifampicin
PGI-100	FNAC	NC_000962.3	761161	+	T<->C	CTG<->CCG	L452P	rpoB L452P	Rv0667	rpoB	DNA-directed RNA polymerase subunit beta	Rifampicin
PGI-98	FNAC	NC_000962.3	761161	+	T<->C	CTG<->CCG	L452P	rpoB L452P	Rv0667	rpoB	DNA-directed RNA polymerase subunit beta	Rifampicin
PGI-155	Joint aspirate pus	NC_000962.3	761161	+	T<->C	CTG<->CCG	L452P	rpoB L452P	Rv0667	rpoB	DNA-directed RNA polymerase subunit beta	Rifampicin
PGI-103	FNAC	NC_000962.3	764944	+	C<->G	CAC<->CAG	H525Q	rpoC H525Q	Rv0668	rpoC	DNA-directed RNA polymerase subunit beta\'	Rifampicin
PGI-14	CSF	NC_000962.3	2154724	-	C<->A	CGG<->CTG	R463L	katG R463L	Rv1908c	katG	catalase-peroxidase	Isoniazid
PGI-100	FNAC	NC_000962.3	2154724	-	C<->A	CGG<->CTG	R463L	katG R463L	Rv1908c	katG	catalase-peroxidase	Isoniazid
PGI-103	FNAC	NC_000962.3	2154724	-	C<->A	CGG<->CTG	R463L	katG R463L	Rv1908c	katG	catalase-peroxidase	Isoniazid
PGI-98	FNAC	NC_000962.3	2154724	-	C<->A	CGG<->CTG	R463L	katG R463L	Rv1908c	katG	catalase-peroxidase	Isoniazid
PGI-155	Joint aspirate pus	NC_000962.3	2154724	-	C<->A	CGG<->CTG	R463L	katG R463L	Rv1908c	katG	catalase-peroxidase	Isoniazid
PGI-14	CSF	NC_000962.3	2155168	-	C<->G	AGC<->ACC	S315T	katG S315T	Rv1908c	katG	catalase-peroxidase	Isoniazid
PGI-100	FNAC	NC_000962.3	2155168	-	C<->G	AGC<->ACC	S315T	katG S315T	Rv1908c	katG	catalase-peroxidase	Isoniazid
PGI-98	FNAC	NC_000962.3	2155168	-	C<->G	AGC<->ACC	S315T	katG S315T	Rv1908c	katG	catalase-peroxidase	Isoniazid
PGI-155	Joint aspirate pus	NC_000962.3	2155168	-	C<->G	AGC<->ACC	S315T	katG S315T	Rv1908c	katG	catalase-peroxidase	Isoniazid
PGI-100	FNAC	NC_000962.3	2987307	+	G<->C	GCG<->CCG	A157P	ribD A157P	Rv2671	ribD	bifunctional diaminohydroxyphosphoribosylaminopyrimidine deaminase/5-amino-6-(5-phosphoribosylamino)uracil reductase	Para-aminosalisylic_acid
PGI-14	CSF	NC_000962.3	4242075	+	G<->A	CGG<->CAG	R738Q	embC R738Q	Rv3793	embC	arabinosyltransferase C	Ethambutol
PGI-100	FNAC	NC_000962.3	4242075	+	G<->A	CGG<->CAG	R738Q	embC R738Q	Rv3793	embC	arabinosyltransferase C	Ethambutol
PGI-103	FNAC	NC_000962.3	4242075	+	G<->A	CGG<->CAG	R738Q	embC R738Q	Rv3793	embC	arabinosyltransferase C	Ethambutol
PGI-98	FNAC	NC_000962.3	4242075	+	G<->A	CGG<->CAG	R738Q	embC R738Q	Rv3793	embC	arabinosyltransferase C	Ethambutol
PGI-155	Joint aspirate pus	NC_000962.3	4242075	+	G<->A	CGG<->CAG	R738Q	embC R738Q	Rv3793	embC	arabinosyltransferase C	Ethambutol
PGI-14	CSF	NC_000962.3	4247729	+	G<->A	GGC<->AGC	G406S	embB G406S	Rv3795	embB	arabinosyltransferase B	Ethambutol
PGI-100	FNAC	NC_000962.3	4247729	+	G<->A	GGC<->AGC	G406S	embB G406S	Rv3795	embB	arabinosyltransferase B	Ethambutol
PGI-98	FNAC	NC_000962.3	4247729	+	G<->A	GGC<->AGC	G406S	embB G406S	Rv3795	embB	arabinosyltransferase B	Ethambutol
PGI-155	Joint aspirate pus	NC_000962.3	4247729	+	G<->A	GGC<->AGC	G406S	embB G406S	Rv3795	embB	arabinosyltransferase B	Ethambutol
PGI-14	CSF	NC_000962.3	4407830	-	G<->A	CAG<->TAG	Q125*	gid Q125*	Rv3919c	gid	rRNA small subunit methyltransferase G	Streptomycin
PGI-100	FNAC	NC_000962.3	4407830	-	G<->A	CAG<->TAG	Q125*	gid Q125*	Rv3919c	gid	rRNA small subunit methyltransferase G	Streptomycin
PGI-98	FNAC	NC_000962.3	4407830	-	G<->A	CAG<->TAG	Q125*	gid Q125*	Rv3919c	gid	rRNA small subunit methyltransferase G	Streptomycin
PGI-155	Joint aspirate pus	NC_000962.3	4407830	-	G<->A	CAG<->TAG	Q125*	gid Q125*	Rv3919c	gid	rRNA small subunit methyltransferase G	Streptomycin

## Sheet: B
Advani et al., 2018. Whole genome sequencing data of Mycobacterium tuberculosis extra pulmonary isolates from India
Supplementary Table 1B: List of SNVs identified in the promoter region
Chromosome	Sample_ID	Strand	Position	Reference allele<->Alternate allele	Distance_from_gene	Gene_symbol	RV_ID	Description	Drug
NC_000962.3	PGI-100	+	2726105	G<->A	-88	ahpC	Rv2428	alkyl hydroperoxide reductase subunit AhpC	Isoniazid
NC_000962.3	PGI-103	+	2726105	G<->A	-88	ahpC	Rv2428	alkyl hydroperoxide reductase subunit AhpC	Isoniazid
NC_000962.3	PGI-14	+	2726105	G<->A	-88	ahpC	Rv2428	alkyl hydroperoxide reductase subunit AhpC	Isoniazid
NC_000962.3	PGI-155	+	2726105	G<->A	-88	ahpC	Rv2428	alkyl hydroperoxide reductase subunit AhpC	Isoniazid
NC_000962.3	PGI-98	+	2726105	G<->A	-88	ahpC	Rv2428	alkyl hydroperoxide reductase subunit AhpC	Isoniazid
NC_000962.3	PGI-14	-	4407588	T<->C	-43	parA	Rv3918c	chromosome partitioning protein ParA	Fluoroquinolones
NC_000962.3	PGI-100	-	2402765	G<->A	-57	parD2	Rv2142A	antitoxin ParD2	Fluoroquinolones
NC_000962.3	PGI-103	-	2402765	G<->A	-57	parD2	Rv2142A	antitoxin ParD2	Fluoroquinolones
NC_000962.3	PGI-14	-	2402765	G<->A	-57	parD2	Rv2142A	antitoxin ParD2	Fluoroquinolones
NC_000962.3	PGI-155	-	2402765	G<->A	-57	parD2	Rv2142A	antitoxin ParD2	Fluoroquinolones
NC_000962.3	PGI-98	-	2402765	G<->A	-57	parD2	Rv2142A	antitoxin ParD2	Rifampicin
NC_000962.3	PGI-100	+	759746	C<->T	-61	rpoB	Rv0667	DNA-directed RNA polymerase subunit beta	Rifampicin
NC_000962.3	PGI-103	+	759746	C<->T	-61	rpoB	Rv0667	DNA-directed RNA polymerase subunit beta	Rifampicin
NC_000962.3	PGI-14	+	759746	C<->T	-61	rpoB	Rv0667	DNA-directed RNA polymerase subunit beta	Rifampicin
NC_000962.3	PGI-155	+	759746	C<->T	-61	rpoB	Rv0667	DNA-directed RNA polymerase subunit beta	Rifampicin
NC_000962.3	PGI-98	+	759746	C<->T	-61	rpoB	Rv0667	DNA-directed RNA polymerase subunit beta	-
NC_000962.3	PGI-100	+	1977	A<->G	-75	dnaN	Rv0002	DNA polymerase III subunit beta	-
NC_000962.3	PGI-103	+	1977	A<->G	-75	dnaN	Rv0002	DNA polymerase III subunit beta	-
NC_000962.3	PGI-14	+	1977	A<->G	-75	dnaN	Rv0002	DNA polymerase III subunit beta	-
NC_000962.3	PGI-155	+	1977	A<->G	-75	dnaN	Rv0002	DNA polymerase III subunit beta	-
NC_000962.3	PGI-98	+	1977	A<->G	-75	dnaN	Rv0002	DNA polymerase III subunit beta	-
NC_000962.3	PGI-100	-	26957	C<->G	-24	Rv0021c	Rv0021c	hypothetical protein Rv0021c	-
NC_000962.3	PGI-103	-	26957	C<->G	-24	Rv0021c	Rv0021c	hypothetical protein Rv0021c	-
NC_000962.3	PGI-14	-	26957	C<->G	-24	Rv0021c	Rv0021c	hypothetical protein Rv0021c	-
NC_000962.3	PGI-155	-	26957	C<->G	-24	Rv0021c	Rv0021c	hypothetical protein Rv0021c	-
NC_000962.3	PGI-98	-	26957	C<->G	-24	Rv0021c	Rv0021c	hypothetical protein Rv0021c	-
NC_000962.3	PGI-100	-	26959	C<->G	-22	Rv0021c	Rv0021c	hypothetical protein Rv0021c	-
NC_000962.3	PGI-103	-	26959	C<->G	-22	Rv0021c	Rv0021c	hypothetical protein Rv0021c	-
NC_000962.3	PGI-14	-	26959	C<->G	-22	Rv0021c	Rv0021c	hypothetical protein Rv0021c	-
NC_000962.3	PGI-155	-	26959	C<->G	-22	Rv0021c	Rv0021c	hypothetical protein Rv0021c	-
NC_000962.3	PGI-98	-	26959	C<->G	-22	Rv0021c	Rv0021c	hypothetical protein Rv0021c	-
NC_000962.3	PGI-100	-	27487	G<->A	-55	whiB5	Rv0022c	transcriptional regulator WhiB5	-
NC_000962.3	PGI-103	-	27487	G<->A	-55	whiB5	Rv0022c	transcriptional regulator WhiB5	-
NC_000962.3	PGI-14	-	27487	G<->A	-55	whiB5	Rv0022c	transcriptional regulator WhiB5	-
NC_000962.3	PGI-155	-	27487	G<->A	-55	whiB5	Rv0022c	transcriptional regulator WhiB5	-
NC_000962.3	PGI-98	-	27487	G<->A	-55	whiB5	Rv0022c	transcriptional regulator WhiB5	-
NC_000962.3	PGI-100	+	80616	C<->G	-8	Rv0072	Rv0072	glutamine ABC transporter permease	-
NC_000962.3	PGI-103	+	80616	C<->G	-8	Rv0072	Rv0072	glutamine ABC transporter permease	-
NC_000962.3	PGI-14	+	80616	C<->G	-8	Rv0072	Rv0072	glutamine ABC transporter permease	-
NC_000962.3	PGI-155	+	80616	C<->G	-8	Rv0072	Rv0072	glutamine ABC transporter permease	-
NC_000962.3	PGI-98	+	80616	C<->G	-8	Rv0072	Rv0072	glutamine ABC transporter permease	-
NC_000962.3	PGI-100	-	104712	C<->T	-51	Rv0094c	Rv0094c	hypothetical protein Rv0094c	-
NC_000962.3	PGI-14	-	104712	C<->T	-51	Rv0094c	Rv0094c	hypothetical protein Rv0094c	-
NC_000962.3	PGI-155	-	104712	C<->T	-51	Rv0094c	Rv0094c	hypothetical protein Rv0094c	-
NC_000962.3	PGI-98	-	104712	C<->T	-51	Rv0094c	Rv0094c	hypothetical protein Rv0094c	-
NC_000962.3	PGI-155	+	139954	A<->C	-2	Rv0115a	Rv0115a	hypothetical protein Rv0115a	-
NC_000962.3	PGI-103	+	173228	G<->A	-10	Rv0147	Rv0147	aldehyde dehydrogenase	-
NC_000962.3	PGI-100	-	218599	T<->C	-52	mymT	Rv0186A	metallothionein	-
NC_000962.3	PGI-103	-	218599	T<->C	-52	mymT	Rv0186A	metallothionein	-
NC_000962.3	PGI-14	-	218599	T<->C	-52	mymT	Rv0186A	metallothionein	-
NC_000962.3	PGI-155	-	218599	T<->C	-52	mymT	Rv0186A	metallothionein	-
NC_000962.3	PGI-98	-	218599	T<->C	-52	mymT	Rv0186A	metallothionein	-
NC_000962.3	PGI-100	-	339086	A<->G	-87	PE_PGRS4	Rv0279c	PE-PGRS family protein PE_PGRS4	-
NC_000962.3	PGI-103	-	339086	A<->G	-87	PE_PGRS4	Rv0279c	PE-PGRS family protein PE_PGRS4	-
NC_000962.3	PGI-14	-	339086	A<->G	-87	PE_PGRS4	Rv0279c	PE-PGRS family protein PE_PGRS4	-
NC_000962.3	PGI-155	-	339086	A<->G	-87	PE_PGRS4	Rv0279c	PE-PGRS family protein PE_PGRS4	-
NC_000962.3	PGI-98	-	339086	A<->G	-87	PE_PGRS4	Rv0279c	PE-PGRS family protein PE_PGRS4	-
NC_000962.3	PGI-100	-	339088	T<->C	-85	PE_PGRS4	Rv0279c	PE-PGRS family protein PE_PGRS4	-
NC_000962.3	PGI-103	-	339088	T<->C	-85	PE_PGRS4	Rv0279c	PE-PGRS family protein PE_PGRS4	-
NC_000962.3	PGI-14	-	339088	T<->C	-85	PE_PGRS4	Rv0279c	PE-PGRS family protein PE_PGRS4	-
NC_000962.3	PGI-155	-	339088	T<->C	-85	PE_PGRS4	Rv0279c	PE-PGRS family protein PE_PGRS4	-
NC_000962.3	PGI-98	-	339088	T<->C	-85	PE_PGRS4	Rv0279c	PE-PGRS family protein PE_PGRS4	-
NC_000962.3	PGI-100	-	339089	A<->G	-84	PE_PGRS4	Rv0279c	PE-PGRS family protein PE_PGRS4	-
NC_000962.3	PGI-103	-	339089	A<->G	-84	PE_PGRS4	Rv0279c	PE-PGRS family protein PE_PGRS4	-
NC_000962.3	PGI-14	-	339089	A<->G	-84	PE_PGRS4	Rv0279c	PE-PGRS family protein PE_PGRS4	-
NC_000962.3	PGI-155	-	339089	A<->G	-84	PE_PGRS4	Rv0279c	PE-PGRS family protein PE_PGRS4	-
NC_000962.3	PGI-98	-	339089	A<->G	-84	PE_PGRS4	Rv0279c	PE-PGRS family protein PE_PGRS4	-
NC_000962.3	PGI-100	-	339090	C<->G	-83	PE_PGRS4	Rv0279c	PE-PGRS family protein PE_PGRS4	-
NC_000962.3	PGI-103	-	339090	C<->G	-83	PE_PGRS4	Rv0279c	PE-PGRS family protein PE_PGRS4	-
NC_000962.3	PGI-14	-	339090	C<->G	-83	PE_PGRS4	Rv0279c	PE-PGRS family protein PE_PGRS4	-
NC_000962.3	PGI-155	-	339090	C<->G	-83	PE_PGRS4	Rv0279c	PE-PGRS family protein PE_PGRS4	-
NC_000962.3	PGI-98	-	339090	C<->G	-83	PE_PGRS4	Rv0279c	PE-PGRS family protein PE_PGRS4	-
NC_000962.3	PGI-100	-	339095	G<->C	-78	PE_PGRS4	Rv0279c	PE-PGRS family protein PE_PGRS4	-
NC_000962.3	PGI-103	-	339095	G<->C	-78	PE_PGRS4	Rv0279c	PE-PGRS family protein PE_PGRS4	-
NC_000962.3	PGI-14	-	339095	G<->C	-78	PE_PGRS4	Rv0279c	PE-PGRS family protein PE_PGRS4	-
NC_000962.3	PGI-155	-	339095	G<->C	-78	PE_PGRS4	Rv0279c	PE-PGRS family protein PE_PGRS4	-
NC_000962.3	PGI-98	-	339095	G<->C	-78	PE_PGRS4	Rv0279c	PE-PGRS family protein PE_PGRS4	-
NC_000962.3	PGI-100	-	339107	A<->G	-66	PE_PGRS4	Rv0279c	PE-PGRS family protein PE_PGRS4	-
NC_000962.3	PGI-103	-	339107	A<->G	-66	PE_PGRS4	Rv0279c	PE-PGRS family protein PE_PGRS4	-
NC_000962.3	PGI-14	-	339107	A<->G	-66	PE_PGRS4	Rv0279c	PE-PGRS family protein PE_PGRS4	-
NC_000962.3	PGI-155	-	339107	A<->G	-66	PE_PGRS4	Rv0279c	PE-PGRS family protein PE_PGRS4	-
NC_000962.3	PGI-98	-	339107	A<->G	-66	PE_PGRS4	Rv0279c	PE-PGRS family protein PE_PGRS4	-
NC_000962.3	PGI-100	-	339108	T<->C	-65	PE_PGRS4	Rv0279c	PE-PGRS family protein PE_PGRS4	-
NC_000962.3	PGI-103	-	339108	T<->C	-65	PE_PGRS4	Rv0279c	PE-PGRS family protein PE_PGRS4	-
NC_000962.3	PGI-14	-	339108	T<->C	-65	PE_PGRS4	Rv0279c	PE-PGRS family protein PE_PGRS4	-
NC_000962.3	PGI-155	-	339108	T<->C	-65	PE_PGRS4	Rv0279c	PE-PGRS family protein PE_PGRS4	-
NC_000962.3	PGI-98	-	339108	T<->C	-65	PE_PGRS4	Rv0279c	PE-PGRS family protein PE_PGRS4	-
NC_000962.3	PGI-100	+	392261	T<->C	-12	Rv0326	Rv0326	hypothetical protein Rv0326	-
NC_000962.3	PGI-103	+	392261	T<->C	-12	Rv0326	Rv0326	hypothetical protein Rv0326	-
NC_000962.3	PGI-14	+	392261	T<->C	-12	Rv0326	Rv0326	hypothetical protein Rv0326	-
NC_000962.3	PGI-155	+	392261	T<->C	-12	Rv0326	Rv0326	hypothetical protein Rv0326	-
NC_000962.3	PGI-98	+	392261	T<->C	-12	Rv0326	Rv0326	hypothetical protein Rv0326	-
NC_000962.3	PGI-100	+	396199	T<->C	-2	Rv0331	Rv0331	dehydrogenase/reductase	-
NC_000962.3	PGI-103	+	396199	T<->C	-2	Rv0331	Rv0331	dehydrogenase/reductase	-
NC_000962.3	PGI-14	+	396199	T<->C	-2	Rv0331	Rv0331	dehydrogenase/reductase	-
NC_000962.3	PGI-155	+	396199	T<->C	-2	Rv0331	Rv0331	dehydrogenase/reductase	-
NC_000962.3	PGI-98	+	396199	T<->C	-2	Rv0331	Rv0331	dehydrogenase/reductase	-
NC_000962.3	PGI-100	-	459399	A<->C	-16	Rv0383c	Rv0383c	hypothetical protein Rv0383c	-
NC_000962.3	PGI-103	-	459399	A<->C	-16	Rv0383c	Rv0383c	hypothetical protein Rv0383c	-
NC_000962.3	PGI-14	-	459399	A<->C	-16	Rv0383c	Rv0383c	hypothetical protein Rv0383c	-
NC_000962.3	PGI-155	-	459399	A<->C	-16	Rv0383c	Rv0383c	hypothetical protein Rv0383c	-
NC_000962.3	PGI-98	-	459399	A<->C	-16	Rv0383c	Rv0383c	hypothetical protein Rv0383c	-
NC_000962.3	PGI-100	+	483935	T<->G	-42	fadD30	Rv0404	long-chain-fatty-acid--AMP ligase FadD30	-
NC_000962.3	PGI-103	+	483935	T<->G	-42	fadD30	Rv0404	long-chain-fatty-acid--AMP ligase FadD30	-
NC_000962.3	PGI-14	+	483935	T<->G	-42	fadD30	Rv0404	long-chain-fatty-acid--AMP ligase FadD30	-
NC_000962.3	PGI-155	+	483935	T<->G	-42	fadD30	Rv0404	long-chain-fatty-acid--AMP ligase FadD30	-
NC_000962.3	PGI-98	+	483935	T<->G	-42	fadD30	Rv0404	long-chain-fatty-acid--AMP ligase FadD30	-
NC_000962.3	PGI-100	+	579284	T<->C	-65	senX3	Rv0490	two component sensor histidine kinase SenX3	-
NC_000962.3	PGI-103	+	579284	T<->C	-65	senX3	Rv0490	two component sensor histidine kinase SenX3	-
NC_000962.3	PGI-14	+	579284	T<->C	-65	senX3	Rv0490	two component sensor histidine kinase SenX3	-
NC_000962.3	PGI-155	+	579284	T<->C	-65	senX3	Rv0490	two component sensor histidine kinase SenX3	-
NC_000962.3	PGI-98	+	579284	T<->C	-65	senX3	Rv0490	two component sensor histidine kinase SenX3	-
NC_000962.3	PGI-100	+	580772	T<->A	-37	regX3	Rv0491	two component sensory transduction protein RegX	-
NC_000962.3	PGI-103	+	580772	T<->A	-37	regX3	Rv0491	two component sensory transduction protein RegX	-
NC_000962.3	PGI-14	+	580772	T<->A	-37	regX3	Rv0491	two component sensory transduction protein RegX	-
NC_000962.3	PGI-155	+	580772	T<->A	-37	regX3	Rv0491	two component sensory transduction protein RegX	-
NC_000962.3	PGI-98	+	580772	T<->A	-37	regX3	Rv0491	two component sensory transduction protein RegX	-
NC_000962.3	PGI-100	+	610120	T<->G	-68	Rv0518	Rv0518	hypothetical protein Rv0518	-
NC_000962.3	PGI-103	+	610120	T<->G	-68	Rv0518	Rv0518	hypothetical protein Rv0518	-
NC_000962.3	PGI-14	+	610120	T<->G	-68	Rv0518	Rv0518	hypothetical protein Rv0518	-
NC_000962.3	PGI-155	+	610120	T<->G	-68	Rv0518	Rv0518	hypothetical protein Rv0518	-
NC_000962.3	PGI-98	+	610120	T<->G	-68	Rv0518	Rv0518	hypothetical protein Rv0518	-
NC_000962.3	PGI-100	-	655986	T<->G	-63	gpdA1	Rv0564c	glycerol-3-phosphate dehydrogenase	-
NC_000962.3	PGI-103	-	655986	T<->G	-63	gpdA1	Rv0564c	glycerol-3-phosphate dehydrogenase	-
NC_000962.3	PGI-14	-	655986	T<->G	-63	gpdA1	Rv0564c	glycerol-3-phosphate dehydrogenase	-
NC_000962.3	PGI-155	-	655986	T<->G	-63	gpdA1	Rv0564c	glycerol-3-phosphate dehydrogenase	-
NC_000962.3	PGI-98	-	655986	T<->G	-63	gpdA1	Rv0564c	glycerol-3-phosphate dehydrogenase	-
NC_000962.3	PGI-100	+	684376	T<->C	-34	mce2R	Rv0586	HTH-type transcriptional regulator Mce2R	-
NC_000962.3	PGI-103	+	684376	T<->C	-34	mce2R	Rv0586	HTH-type transcriptional regulator Mce2R	-
NC_000962.3	PGI-14	+	684376	T<->C	-34	mce2R	Rv0586	HTH-type transcriptional regulator Mce2R	-
NC_000962.3	PGI-155	+	684376	T<->C	-34	mce2R	Rv0586	HTH-type transcriptional regulator Mce2R	-
NC_000962.3	PGI-98	+	684376	T<->C	-34	mce2R	Rv0586	HTH-type transcriptional regulator Mce2R	-
NC_000962.3	PGI-100	+	798779	T<->C	-54	Rv0698	Rv0698	hypothetical protein Rv0698	-
NC_000962.3	PGI-103	+	798779	T<->C	-54	Rv0698	Rv0698	hypothetical protein Rv0698	-
NC_000962.3	PGI-14	+	798779	T<->C	-54	Rv0698	Rv0698	hypothetical protein Rv0698	-
NC_000962.3	PGI-155	+	798779	T<->C	-54	Rv0698	Rv0698	hypothetical protein Rv0698	-
NC_000962.3	PGI-98	+	798779	T<->C	-54	Rv0698	Rv0698	hypothetical protein Rv0698	-
NC_000962.3	PGI-100	-	850087	C<->T	-53	PPE12	Rv0755c	PPE family protein PPE12	-
NC_000962.3	PGI-14	-	850087	C<->T	-53	PPE12	Rv0755c	PPE family protein PPE12	-
NC_000962.3	PGI-98	-	850087	C<->T	-53	PPE12	Rv0755c	PPE family protein PPE12	-
NC_000962.3	PGI-100	+	895761	G<->T	-59	purL	Rv0803	phosphoribosylformylglycinamidine synthase 2	-
NC_000962.3	PGI-14	+	895761	G<->T	-59	purL	Rv0803	phosphoribosylformylglycinamidine synthase 2	-
NC_000962.3	PGI-155	+	895761	G<->T	-59	purL	Rv0803	phosphoribosylformylglycinamidine synthase 2	-
NC_000962.3	PGI-98	+	895761	G<->T	-59	purL	Rv0803	phosphoribosylformylglycinamidine synthase 2	-
NC_000962.3	PGI-100	+	921909	C<->T	-61	Rv0830	Rv0830	S-adenosylmethionine-dependent methyltransferase	-
NC_000962.3	PGI-14	+	921909	C<->T	-61	Rv0830	Rv0830	S-adenosylmethionine-dependent methyltransferase	-
NC_000962.3	PGI-155	+	921909	C<->T	-61	Rv0830	Rv0830	S-adenosylmethionine-dependent methyltransferase	-
NC_000962.3	PGI-98	+	921909	C<->T	-61	Rv0830	Rv0830	S-adenosylmethionine-dependent methyltransferase	-
NC_000962.3	PGI-100	+	1099058	G<->A	-8	pepD	Rv0983	serine protease PepD	-
NC_000962.3	PGI-103	+	1099058	G<->A	-8	pepD	Rv0983	serine protease PepD	-
NC_000962.3	PGI-14	+	1099058	G<->A	-8	pepD	Rv0983	serine protease PepD	-
NC_000962.3	PGI-155	+	1099058	G<->A	-8	pepD	Rv0983	serine protease PepD	-
NC_000962.3	PGI-98	+	1099058	G<->A	-8	pepD	Rv0983	serine protease PepD	-
NC_000962.3	PGI-100	-	1200418	A<->G	-52	Rv1075c	Rv1075c	hypothetical protein Rv1075c	-
NC_000962.3	PGI-103	-	1200418	A<->G	-52	Rv1075c	Rv1075c	hypothetical protein Rv1075c	-
NC_000962.3	PGI-14	-	1200418	A<->G	-52	Rv1075c	Rv1075c	hypothetical protein Rv1075c	-
NC_000962.3	PGI-155	-	1200418	A<->G	-52	Rv1075c	Rv1075c	hypothetical protein Rv1075c	-
NC_000962.3	PGI-98	-	1200418	A<->G	-52	Rv1075c	Rv1075c	hypothetical protein Rv1075c	-
NC_000962.3	PGI-100	+	1224367	T<->C	-18	Rv1096	Rv1096	glycosyl hydrolase	-
NC_000962.3	PGI-103	+	1224367	T<->C	-18	Rv1096	Rv1096	glycosyl hydrolase	-
NC_000962.3	PGI-14	+	1224367	T<->C	-18	Rv1096	Rv1096	glycosyl hydrolase	-
NC_000962.3	PGI-155	+	1224367	T<->C	-18	Rv1096	Rv1096	glycosyl hydrolase	-
NC_000962.3	PGI-98	+	1224367	T<->C	-18	Rv1096	Rv1096	glycosyl hydrolase	-
NC_000962.3	PGI-100	+	1241572	A<->G	-61	Rv1117	Rv1117	hypothetical protein Rv1117	-
NC_000962.3	PGI-103	+	1241572	A<->G	-61	Rv1117	Rv1117	hypothetical protein Rv1117	-
NC_000962.3	PGI-14	+	1241572	A<->G	-61	Rv1117	Rv1117	hypothetical protein Rv1117	-
NC_000962.3	PGI-155	+	1241572	A<->G	-61	Rv1117	Rv1117	hypothetical protein Rv1117	-
NC_000962.3	PGI-98	+	1241572	A<->G	-61	Rv1117	Rv1117	hypothetical protein Rv1117	-
NC_000962.3	PGI-100	-	1269028	G<->C	-81	echA11	Rv1141c	enoyl-CoA hydratase EchA11	-
NC_000962.3	PGI-14	-	1269028	G<->C	-81	echA11	Rv1141c	enoyl-CoA hydratase EchA11	-
NC_000962.3	PGI-155	-	1269028	G<->C	-81	echA11	Rv1141c	enoyl-CoA hydratase EchA11	-
NC_000962.3	PGI-98	-	1269028	G<->C	-81	echA11	Rv1141c	enoyl-CoA hydratase EchA11	-
NC_000962.3	PGI-100	+	1281984	G<->A	-46	Rv1155a	Rv1155a	hypothetical protein Rv1155a	-
NC_000962.3	PGI-103	+	1281984	G<->A	-46	Rv1155a	Rv1155a	hypothetical protein Rv1155a	-
NC_000962.3	PGI-14	+	1281984	G<->A	-46	Rv1155a	Rv1155a	hypothetical protein Rv1155a	-
NC_000962.3	PGI-155	+	1281984	G<->A	-46	Rv1155a	Rv1155a	hypothetical protein Rv1155a	-
NC_000962.3	PGI-98	+	1281984	G<->A	-46	Rv1155a	Rv1155a	hypothetical protein Rv1155a	-
NC_000962.3	PGI-100	-	1313338	A<->C	-61	Rv1179c	Rv1179c	hypothetical protein Rv1179c	-
NC_000962.3	PGI-103	-	1313338	A<->C	-61	Rv1179c	Rv1179c	hypothetical protein Rv1179c	-
NC_000962.3	PGI-14	-	1313338	A<->C	-61	Rv1179c	Rv1179c	hypothetical protein Rv1179c	-
NC_000962.3	PGI-155	-	1313338	A<->C	-61	Rv1179c	Rv1179c	hypothetical protein Rv1179c	-
NC_000962.3	PGI-98	-	1313338	A<->C	-61	Rv1179c	Rv1179c	hypothetical protein Rv1179c	-
NC_000962.3	PGI-100	+	1315191	A<->C	-43	pks4	Rv1181	polyketide beta-ketoacyl synthase	-
NC_000962.3	PGI-103	+	1315191	A<->C	-43	pks4	Rv1181	polyketide beta-ketoacyl synthase	-
NC_000962.3	PGI-14	+	1315191	A<->C	-43	pks4	Rv1181	polyketide beta-ketoacyl synthase	-
NC_000962.3	PGI-155	+	1315191	A<->C	-43	pks4	Rv1181	polyketide beta-ketoacyl synthase	-
NC_000962.3	PGI-98	+	1315191	A<->C	-43	pks4	Rv1181	polyketide beta-ketoacyl synthase	-
NC_000962.3	PGI-100	-	1325650	G<->A	-61	Rv1184c	Rv1184c	hypothetical protein Rv1184c	-
NC_000962.3	PGI-103	-	1325650	G<->A	-61	Rv1184c	Rv1184c	hypothetical protein Rv1184c	-
NC_000962.3	PGI-14	-	1325650	G<->A	-61	Rv1184c	Rv1184c	hypothetical protein Rv1184c	-
NC_000962.3	PGI-155	-	1325650	G<->A	-61	Rv1184c	Rv1184c	hypothetical protein Rv1184c	-
NC_000962.3	PGI-98	-	1325650	G<->A	-61	Rv1184c	Rv1184c	hypothetical protein Rv1184c	-
NC_000962.3	PGI-100	+	1340657	A<->G	-2	esxK	Rv1197	ESAT-6 like protein EsxK	-
NC_000962.3	PGI-103	+	1340657	A<->G	-2	esxK	Rv1197	ESAT-6 like protein EsxK	-
NC_000962.3	PGI-14	+	1340657	A<->G	-2	esxK	Rv1197	ESAT-6 like protein EsxK	-
NC_000962.3	PGI-155	+	1340657	A<->G	-2	esxK	Rv1197	ESAT-6 like protein EsxK	-
NC_000962.3	PGI-98	+	1340657	A<->G	-2	esxK	Rv1197	ESAT-6 like protein EsxK	-
NC_000962.3	PGI-100	+	1351172	A<->G	-19	folP2	Rv1207	dihydropteroate synthase	-
NC_000962.3	PGI-103	+	1351172	A<->G	-19	folP2	Rv1207	dihydropteroate synthase	-
NC_000962.3	PGI-14	+	1351172	A<->G	-19	folP2	Rv1207	dihydropteroate synthase	-
NC_000962.3	PGI-155	+	1351172	A<->G	-19	folP2	Rv1207	dihydropteroate synthase	-
NC_000962.3	PGI-98	+	1351172	A<->G	-19	folP2	Rv1207	dihydropteroate synthase	-
NC_000962.3	PGI-100	+	1505909	G<->C	-8	Rv1339	Rv1339	hypothetical protein Rv1339	-
NC_000962.3	PGI-14	+	1505909	G<->C	-8	Rv1339	Rv1339	hypothetical protein Rv1339	-
NC_000962.3	PGI-155	+	1505909	G<->C	-8	Rv1339	Rv1339	hypothetical protein Rv1339	-
NC_000962.3	PGI-98	+	1505909	G<->C	-8	Rv1339	Rv1339	hypothetical protein Rv1339	-
NC_000962.3	PGI-14	+	1543303	T<->G	-56	Rv1371	Rv1371	membrane protein	-
NC_000962.3	PGI-155	+	1543303	T<->G	-56	Rv1371	Rv1371	membrane protein	-
NC_000962.3	PGI-100	+	1543304	T<->C	-55	Rv1371	Rv1371	membrane protein	-
NC_000962.3	PGI-14	+	1543304	T<->C	-55	Rv1371	Rv1371	membrane protein	-
NC_000962.3	PGI-155	+	1543304	T<->C	-55	Rv1371	Rv1371	membrane protein	-
NC_000962.3	PGI-98	+	1543304	T<->C	-55	Rv1371	Rv1371	membrane protein	-
NC_000962.3	PGI-103	+	1543307	G<->A	-52	Rv1371	Rv1371	membrane protein	-
NC_000962.3	PGI-98	+	1543307	G<->A	-52	Rv1371	Rv1371	membrane protein	-
NC_000962.3	PGI-103	+	1543308	C<->T	-51	Rv1371	Rv1371	membrane protein	-
NC_000962.3	PGI-98	+	1543308	C<->T	-51	Rv1371	Rv1371	membrane protein	-
NC_000962.3	PGI-100	-	1613035	T<->C	-15	Rv1435c	Rv1435c	hypothetical protein Rv1435c	-
NC_000962.3	PGI-103	-	1613035	T<->C	-15	Rv1435c	Rv1435c	hypothetical protein Rv1435c	-
NC_000962.3	PGI-14	-	1613035	T<->C	-15	Rv1435c	Rv1435c	hypothetical protein Rv1435c	-
NC_000962.3	PGI-155	-	1613035	T<->C	-15	Rv1435c	Rv1435c	hypothetical protein Rv1435c	-
NC_000962.3	PGI-98	-	1613035	T<->C	-15	Rv1435c	Rv1435c	hypothetical protein Rv1435c	-
NC_000962.3	PGI-100	+	1656917	T<->G	-46	ctpD	Rv1469	cobalt/nickel-exporting P-type ATPase	-
NC_000962.3	PGI-14	+	1656917	T<->G	-46	ctpD	Rv1469	cobalt/nickel-exporting P-type ATPase	-
NC_000962.3	PGI-155	+	1656917	T<->G	-46	ctpD	Rv1469	cobalt/nickel-exporting P-type ATPase	-
NC_000962.3	PGI-98	+	1656917	T<->G	-46	ctpD	Rv1469	cobalt/nickel-exporting P-type ATPase	-
NC_000962.3	PGI-100	+	1708792	T<->C	-79	Rv1517	Rv1517	hypothetical protein Rv1517	-
NC_000962.3	PGI-103	+	1708792	T<->C	-79	Rv1517	Rv1517	hypothetical protein Rv1517	-
NC_000962.3	PGI-14	+	1708792	T<->C	-79	Rv1517	Rv1517	hypothetical protein Rv1517	-
NC_000962.3	PGI-155	+	1708792	T<->C	-79	Rv1517	Rv1517	hypothetical protein Rv1517	-
NC_000962.3	PGI-98	+	1708792	T<->C	-79	Rv1517	Rv1517	hypothetical protein Rv1517	-
NC_000962.3	PGI-100	-	1728460	A<->C	-49	pks5	Rv1527c	polyketide synthase	-
NC_000962.3	PGI-14	-	1728460	A<->C	-49	pks5	Rv1527c	polyketide synthase	-
NC_000962.3	PGI-155	-	1728460	A<->C	-49	pks5	Rv1527c	polyketide synthase	-
NC_000962.3	PGI-98	-	1728460	A<->C	-49	pks5	Rv1527c	polyketide synthase	-
NC_000962.3	PGI-100	-	1789933	G<->A	-3	Rv1588c	Rv1588c	hypothetical protein Rv1588c	-
NC_000962.3	PGI-103	-	1789933	G<->A	-3	Rv1588c	Rv1588c	hypothetical protein Rv1588c	-
NC_000962.3	PGI-14	-	1789933	G<->A	-3	Rv1588c	Rv1588c	hypothetical protein Rv1588c	-
NC_000962.3	PGI-155	-	1789933	G<->A	-3	Rv1588c	Rv1588c	hypothetical protein Rv1588c	-
NC_000962.3	PGI-98	-	1789933	G<->A	-3	Rv1588c	Rv1588c	hypothetical protein Rv1588c	-
NC_000962.3	PGI-100	+	1852877	A<->C	-51	rpmI	Rv1642	50S ribosomal protein L35	-
NC_000962.3	PGI-103	+	1852877	A<->C	-51	rpmI	Rv1642	50S ribosomal protein L35	-
NC_000962.3	PGI-14	+	1852877	A<->C	-51	rpmI	Rv1642	50S ribosomal protein L35	-
NC_000962.3	PGI-155	+	1852877	A<->C	-51	rpmI	Rv1642	50S ribosomal protein L35	-
NC_000962.3	PGI-98	+	1852877	A<->C	-51	rpmI	Rv1642	50S ribosomal protein L35	-
NC_000962.3	PGI-103	-	1955581	A<->C	-88	Rv1729c	Rv1729c	S-adenosylmethionine-dependent methyltransferase	-
NC_000962.3	PGI-103	+	2030634	G<->C	-60	esxN	Rv1793	ESAT-6 like protein EsxN	-
NC_000962.3	PGI-100	-	2056184	C<->T	-28	Rv1813c	Rv1813c	hypothetical protein Rv1813c	-
NC_000962.3	PGI-103	-	2056184	C<->T	-28	Rv1813c	Rv1813c	hypothetical protein Rv1813c	-
NC_000962.3	PGI-14	-	2056184	C<->T	-28	Rv1813c	Rv1813c	hypothetical protein Rv1813c	-
NC_000962.3	PGI-155	-	2056184	C<->T	-28	Rv1813c	Rv1813c	hypothetical protein Rv1813c	-
NC_000962.3	PGI-98	-	2056184	C<->T	-28	Rv1813c	Rv1813c	hypothetical protein Rv1813c	-
NC_000962.3	PGI-100	+	2074754	C<->T	-87	Rv1830	Rv1830	HTH-type transcriptional regulator	-
NC_000962.3	PGI-103	+	2074754	C<->T	-87	Rv1830	Rv1830	HTH-type transcriptional regulator	-
NC_000962.3	PGI-14	+	2074754	C<->T	-87	Rv1830	Rv1830	HTH-type transcriptional regulator	-
NC_000962.3	PGI-155	+	2074754	C<->T	-87	Rv1830	Rv1830	HTH-type transcriptional regulator	-
NC_000962.3	PGI-98	+	2074754	C<->T	-87	Rv1830	Rv1830	HTH-type transcriptional regulator	-
NC_000962.3	PGI-100	-	2135870	T<->C	-97	fbpB	Rv1886c	diacylglycerol acyltransferase/mycolyltransferase Ag85B	-
NC_000962.3	PGI-103	-	2135870	T<->C	-97	fbpB	Rv1886c	diacylglycerol acyltransferase/mycolyltransferase Ag85B	-
NC_000962.3	PGI-14	-	2135870	T<->C	-97	fbpB	Rv1886c	diacylglycerol acyltransferase/mycolyltransferase Ag85B	-
NC_000962.3	PGI-155	-	2135870	T<->C	-97	fbpB	Rv1886c	diacylglycerol acyltransferase/mycolyltransferase Ag85B	-
NC_000962.3	PGI-98	-	2135870	T<->C	-97	fbpB	Rv1886c	diacylglycerol acyltransferase/mycolyltransferase Ag85B	-
NC_000962.3	PGI-100	-	2173860	A<->C	-35	lppF	Rv1921c	lipoprotein LppF	-
NC_000962.3	PGI-103	-	2173860	A<->C	-35	lppF	Rv1921c	lipoprotein LppF	-
NC_000962.3	PGI-14	-	2173860	A<->C	-35	lppF	Rv1921c	lipoprotein LppF	-
NC_000962.3	PGI-155	-	2173860	A<->C	-35	lppF	Rv1921c	lipoprotein LppF	-
NC_000962.3	PGI-98	-	2173860	A<->C	-35	lppF	Rv1921c	lipoprotein LppF	-
NC_000962.3	PGI-100	+	2251999	A<->G	-3	otsB1	Rv2006	trehalose-6-phosphate phosphatase OtsB	-
NC_000962.3	PGI-103	+	2251999	A<->G	-3	otsB1	Rv2006	trehalose-6-phosphate phosphatase OtsB	-
NC_000962.3	PGI-14	+	2251999	A<->G	-3	otsB1	Rv2006	trehalose-6-phosphate phosphatase OtsB	-
NC_000962.3	PGI-155	+	2251999	A<->G	-3	otsB1	Rv2006	trehalose-6-phosphate phosphatase OtsB	-
NC_000962.3	PGI-98	+	2251999	A<->G	-3	otsB1	Rv2006	trehalose-6-phosphate phosphatase OtsB	-
NC_000962.3	PGI-100	+	2338677	T<->C	-32	Rv2082	Rv2082	hypothetical protein Rv2082	-
NC_000962.3	PGI-103	+	2338677	T<->C	-32	Rv2082	Rv2082	hypothetical protein Rv2082	-
NC_000962.3	PGI-14	+	2338677	T<->C	-32	Rv2082	Rv2082	hypothetical protein Rv2082	-
NC_000962.3	PGI-155	+	2338677	T<->C	-32	Rv2082	Rv2082	hypothetical protein Rv2082	-
NC_000962.3	PGI-98	+	2338677	T<->C	-32	Rv2082	Rv2082	hypothetical protein Rv2082	-
NC_000962.3	PGI-100	+	2338679	C<->T	-30	Rv2082	Rv2082	hypothetical protein Rv2082	-
NC_000962.3	PGI-103	+	2338679	C<->T	-30	Rv2082	Rv2082	hypothetical protein Rv2082	-
NC_000962.3	PGI-14	+	2338679	C<->T	-30	Rv2082	Rv2082	hypothetical protein Rv2082	-
NC_000962.3	PGI-155	+	2338679	C<->T	-30	Rv2082	Rv2082	hypothetical protein Rv2082	-
NC_000962.3	PGI-98	+	2338679	C<->T	-30	Rv2082	Rv2082	hypothetical protein Rv2082	-
NC_000962.3	PGI-14	+	2338692	C<->G	-17	Rv2082	Rv2082	hypothetical protein Rv2082	-
NC_000962.3	PGI-100	+	2338701	C<->T	-8	Rv2082	Rv2082	hypothetical protein Rv2082	-
NC_000962.3	PGI-103	+	2338701	C<->T	-8	Rv2082	Rv2082	hypothetical protein Rv2082	-
NC_000962.3	PGI-14	+	2338701	C<->T	-8	Rv2082	Rv2082	hypothetical protein Rv2082	-
NC_000962.3	PGI-155	+	2338701	C<->T	-8	Rv2082	Rv2082	hypothetical protein Rv2082	-
NC_000962.3	PGI-98	+	2338701	C<->T	-8	Rv2082	Rv2082	hypothetical protein Rv2082	-
NC_000962.3	PGI-100	+	2338702	A<->G	-7	Rv2082	Rv2082	hypothetical protein Rv2082	-
NC_000962.3	PGI-103	+	2338702	A<->G	-7	Rv2082	Rv2082	hypothetical protein Rv2082	-
NC_000962.3	PGI-14	+	2338702	A<->G	-7	Rv2082	Rv2082	hypothetical protein Rv2082	-
NC_000962.3	PGI-155	+	2338702	A<->G	-7	Rv2082	Rv2082	hypothetical protein Rv2082	-
NC_000962.3	PGI-98	+	2338702	A<->G	-7	Rv2082	Rv2082	hypothetical protein Rv2082	-
NC_000962.3	PGI-100	+	2338704	C<->G	-5	Rv2082	Rv2082	hypothetical protein Rv2082	-
NC_000962.3	PGI-103	+	2338704	C<->G	-5	Rv2082	Rv2082	hypothetical protein Rv2082	-
NC_000962.3	PGI-14	+	2338704	C<->G	-5	Rv2082	Rv2082	hypothetical protein Rv2082	-
NC_000962.3	PGI-155	+	2338704	C<->G	-5	Rv2082	Rv2082	hypothetical protein Rv2082	-
NC_000962.3	PGI-98	+	2338704	C<->G	-5	Rv2082	Rv2082	hypothetical protein Rv2082	-
NC_000962.3	PGI-100	+	2338707	C<->T	-2	Rv2082	Rv2082	hypothetical protein Rv2082	-
NC_000962.3	PGI-103	+	2338707	C<->T	-2	Rv2082	Rv2082	hypothetical protein Rv2082	-
NC_000962.3	PGI-14	+	2338707	C<->T	-2	Rv2082	Rv2082	hypothetical protein Rv2082	-
NC_000962.3	PGI-155	+	2338707	C<->T	-2	Rv2082	Rv2082	hypothetical protein Rv2082	-
NC_000962.3	PGI-98	+	2338707	C<->T	-2	Rv2082	Rv2082	hypothetical protein Rv2082	-
NC_000962.3	PGI-100	-	2424925	A<->G	-13	PE_PGRS38	Rv2162c	PE-PGRS family protein PE_PGRS38	-
NC_000962.3	PGI-103	-	2424925	A<->G	-13	PE_PGRS38	Rv2162c	PE-PGRS family protein PE_PGRS38	-
NC_000962.3	PGI-14	-	2424925	A<->G	-13	PE_PGRS38	Rv2162c	PE-PGRS family protein PE_PGRS38	-
NC_000962.3	PGI-155	-	2424925	A<->G	-13	PE_PGRS38	Rv2162c	PE-PGRS family protein PE_PGRS38	-
NC_000962.3	PGI-98	-	2424925	A<->G	-13	PE_PGRS38	Rv2162c	PE-PGRS family protein PE_PGRS38	-
NC_000962.3	PGI-100	+	2432178	G<->T	-57	Rv2170	Rv2170	GCN5-like N-acetyltransferase	-
NC_000962.3	PGI-103	+	2432178	G<->T	-57	Rv2170	Rv2170	GCN5-like N-acetyltransferase	-
NC_000962.3	PGI-155	+	2432178	G<->T	-57	Rv2170	Rv2170	GCN5-like N-acetyltransferase	-
NC_000962.3	PGI-100	+	2434749	C<->T	-98	idsA2	Rv2173	geranylgeranyl pyrophosphate synthetase IdsA	-
NC_000962.3	PGI-103	+	2434749	C<->T	-98	idsA2	Rv2173	geranylgeranyl pyrophosphate synthetase IdsA	-
NC_000962.3	PGI-14	+	2434749	C<->T	-98	idsA2	Rv2173	geranylgeranyl pyrophosphate synthetase IdsA	-
NC_000962.3	PGI-155	+	2434749	C<->T	-98	idsA2	Rv2173	geranylgeranyl pyrophosphate synthetase IdsA	-
NC_000962.3	PGI-98	+	2434749	C<->T	-98	idsA2	Rv2173	geranylgeranyl pyrophosphate synthetase IdsA	-
NC_000962.3	PGI-100	+	2470591	A<->C	-31	Rv2206	Rv2206	transmembrane protein	-
NC_000962.3	PGI-103	+	2470591	A<->C	-31	Rv2206	Rv2206	transmembrane protein	-
NC_000962.3	PGI-14	+	2470591	A<->C	-31	Rv2206	Rv2206	transmembrane protein	-
NC_000962.3	PGI-155	+	2470591	A<->C	-31	Rv2206	Rv2206	transmembrane protein	-
NC_000962.3	PGI-98	+	2470591	A<->C	-31	Rv2206	Rv2206	transmembrane protein	-
NC_000962.3	PGI-103	-	2531964	C<->G	-33	Rv2258c	Rv2258c	transcriptional regulator	-
NC_000962.3	PGI-100	+	2566768	A<->C	-4	Rv2295	Rv2295	hypothetical protein Rv2295	-
NC_000962.3	PGI-103	+	2566768	A<->C	-4	Rv2295	Rv2295	hypothetical protein Rv2295	-
NC_000962.3	PGI-14	+	2566768	A<->C	-4	Rv2295	Rv2295	hypothetical protein Rv2295	-
NC_000962.3	PGI-155	+	2566768	A<->C	-4	Rv2295	Rv2295	hypothetical protein Rv2295	-
NC_000962.3	PGI-98	+	2566768	A<->C	-4	Rv2295	Rv2295	hypothetical protein Rv2295	-
NC_000962.3	PGI-100	+	2573756	C<->A	-57	Rv2302	Rv2302	hypothetical protein Rv2302	-
NC_000962.3	PGI-103	+	2573756	C<->A	-57	Rv2302	Rv2302	hypothetical protein Rv2302	-
NC_000962.3	PGI-14	+	2573756	C<->A	-57	Rv2302	Rv2302	hypothetical protein Rv2302	-
NC_000962.3	PGI-155	+	2573756	C<->A	-57	Rv2302	Rv2302	hypothetical protein Rv2302	-
NC_000962.3	PGI-98	+	2573756	C<->A	-57	Rv2302	Rv2302	hypothetical protein Rv2302	-
NC_000962.3	PGI-100	-	2626600	G<->A	-19	esxP	Rv2347c	ESAT-6 like protein EsxP	-
NC_000962.3	PGI-103	-	2626600	G<->A	-19	esxP	Rv2347c	ESAT-6 like protein EsxP	-
NC_000962.3	PGI-14	-	2626600	G<->A	-19	esxP	Rv2347c	ESAT-6 like protein EsxP	-
NC_000962.3	PGI-155	-	2626600	G<->A	-19	esxP	Rv2347c	ESAT-6 like protein EsxP	-
NC_000962.3	PGI-98	-	2626600	G<->A	-19	esxP	Rv2347c	ESAT-6 like protein EsxP	-
NC_000962.3	PGI-100	-	2634134	C<->A	-64	PPE38	Rv2352c	PPE family protein PPE38	-
NC_000962.3	PGI-100	-	2713795	C<->T	-89	Rv2415c	Rv2415c	hypothetical protein Rv2415c	-
NC_000962.3	PGI-103	-	2713795	C<->T	-89	Rv2415c	Rv2415c	hypothetical protein Rv2415c	-
NC_000962.3	PGI-14	-	2713795	C<->T	-89	Rv2415c	Rv2415c	hypothetical protein Rv2415c	-
NC_000962.3	PGI-155	-	2713795	C<->T	-89	Rv2415c	Rv2415c	hypothetical protein Rv2415c	-
NC_000962.3	PGI-98	-	2713795	C<->T	-89	Rv2415c	Rv2415c	hypothetical protein Rv2415c	-
NC_000962.3	PGI-100	-	2718852	T<->G	-56	nadD	Rv2421c	nicotinate-nucleotide adenylyltransferase	-
NC_000962.3	PGI-103	-	2718852	T<->G	-56	nadD	Rv2421c	nicotinate-nucleotide adenylyltransferase	-
NC_000962.3	PGI-14	-	2718852	T<->G	-56	nadD	Rv2421c	nicotinate-nucleotide adenylyltransferase	-
NC_000962.3	PGI-155	-	2718852	T<->G	-56	nadD	Rv2421c	nicotinate-nucleotide adenylyltransferase	-
NC_000962.3	PGI-98	-	2718852	T<->G	-56	nadD	Rv2421c	nicotinate-nucleotide adenylyltransferase	-
NC_000962.3	PGI-100	+	2740693	T<->C	-16	dctA	Rv2443	C4-dicarboxylate-transport transmembrane protein DctA	-
NC_000962.3	PGI-103	+	2740693	T<->C	-16	dctA	Rv2443	C4-dicarboxylate-transport transmembrane protein DctA	-
NC_000962.3	PGI-14	+	2740693	T<->C	-16	dctA	Rv2443	C4-dicarboxylate-transport transmembrane protein DctA	-
NC_000962.3	PGI-155	+	2740693	T<->C	-16	dctA	Rv2443	C4-dicarboxylate-transport transmembrane protein DctA	-
NC_000962.3	PGI-98	+	2740693	T<->C	-16	dctA	Rv2443	C4-dicarboxylate-transport transmembrane protein DctA	-
NC_000962.3	PGI-103	-	2782310	C<->G	-52	gdh	Rv2476c	NAD-dependent glutamate dehydrogenase	-
NC_000962.3	PGI-100	-	2784617	A<->G	-91	Rv2478c	Rv2478c	hypothetical protein Rv2478c	-
NC_000962.3	PGI-103	-	2784617	A<->G	-91	Rv2478c	Rv2478c	hypothetical protein Rv2478c	-
NC_000962.3	PGI-14	-	2784617	A<->G	-91	Rv2478c	Rv2478c	hypothetical protein Rv2478c	-
NC_000962.3	PGI-100	-	2784618	A<->C	-90	Rv2478c	Rv2478c	hypothetical protein Rv2478c	-
NC_000962.3	PGI-103	-	2784618	A<->C	-90	Rv2478c	Rv2478c	hypothetical protein Rv2478c	-
NC_000962.3	PGI-14	-	2784618	A<->C	-90	Rv2478c	Rv2478c	hypothetical protein Rv2478c	-
NC_000962.3	PGI-14	-	2784619	C<->G	-89	Rv2478c	Rv2478c	hypothetical protein Rv2478c	-
NC_000962.3	PGI-100	+	2927939	T<->C	-51	Rv2600	Rv2600	integral membrane protein	-
NC_000962.3	PGI-103	+	2927939	T<->C	-51	Rv2600	Rv2600	integral membrane protein	-
NC_000962.3	PGI-14	+	2927939	T<->C	-51	Rv2600	Rv2600	integral membrane protein	-
NC_000962.3	PGI-155	+	2927939	T<->C	-51	Rv2600	Rv2600	integral membrane protein	-
NC_000962.3	PGI-98	+	2927939	T<->C	-51	Rv2600	Rv2600	integral membrane protein	-
NC_000962.3	PGI-100	-	2959265	A<->T	-25	Rv2632c	Rv2632c	hypothetical protein Rv2632c	-
NC_000962.3	PGI-103	-	2959265	A<->T	-25	Rv2632c	Rv2632c	hypothetical protein Rv2632c	-
NC_000962.3	PGI-14	-	2959265	A<->T	-25	Rv2632c	Rv2632c	hypothetical protein Rv2632c	-
NC_000962.3	PGI-155	-	2959265	A<->T	-25	Rv2632c	Rv2632c	hypothetical protein Rv2632c	-
NC_000962.3	PGI-98	-	2959265	A<->T	-25	Rv2632c	Rv2632c	hypothetical protein Rv2632c	-
NC_000962.3	PGI-100	-	2976556	C<->T	-98	Rv2652c	Rv2652c	prophage protein	-
NC_000962.3	PGI-14	-	2976556	C<->T	-98	Rv2652c	Rv2652c	prophage protein	-
NC_000962.3	PGI-155	-	2976556	C<->T	-98	Rv2652c	Rv2652c	prophage protein	-
NC_000962.3	PGI-98	-	2976556	C<->T	-98	Rv2652c	Rv2652c	prophage protein	-
NC_000962.3	PGI-100	-	3037377	T<->C	-14	fadE20	Rv2724c	acyl-CoA dehydrogenase FadE20	-
NC_000962.3	PGI-103	-	3037377	T<->C	-14	fadE20	Rv2724c	acyl-CoA dehydrogenase FadE20	-
NC_000962.3	PGI-14	-	3037377	T<->C	-14	fadE20	Rv2724c	acyl-CoA dehydrogenase FadE20	-
NC_000962.3	PGI-155	-	3037377	T<->C	-14	fadE20	Rv2724c	acyl-CoA dehydrogenase FadE20	-
NC_000962.3	PGI-98	-	3037377	T<->C	-14	fadE20	Rv2724c	acyl-CoA dehydrogenase FadE20	-
NC_000962.3	PGI-100	+	3115384	G<->C	-24	Rv2809	Rv2809	hypothetical protein Rv2809	-
NC_000962.3	PGI-103	+	3115384	G<->C	-24	Rv2809	Rv2809	hypothetical protein Rv2809	-
NC_000962.3	PGI-14	+	3115384	G<->C	-24	Rv2809	Rv2809	hypothetical protein Rv2809	-
NC_000962.3	PGI-155	+	3115384	G<->C	-24	Rv2809	Rv2809	hypothetical protein Rv2809	-
NC_000962.3	PGI-98	+	3115384	G<->C	-24	Rv2809	Rv2809	hypothetical protein Rv2809	-
NC_000962.3	PGI-100	+	3363338	A<->G	-10	cfp6	Rv3004	low molecular weight protein antigen 6	-
NC_000962.3	PGI-103	+	3363338	A<->G	-10	cfp6	Rv3004	low molecular weight protein antigen 6	-
NC_000962.3	PGI-14	+	3363338	A<->G	-10	cfp6	Rv3004	low molecular weight protein antigen 6	-
NC_000962.3	PGI-155	+	3363338	A<->G	-10	cfp6	Rv3004	low molecular weight protein antigen 6	-
NC_000962.3	PGI-98	+	3363338	A<->G	-10	cfp6	Rv3004	low molecular weight protein antigen 6	-
NC_000962.3	PGI-14	-	3423249	C<->G	-64	Rv3060c	Rv3060c	GntR family transcriptional regulator	-
NC_000962.3	PGI-155	-	3423249	C<->G	-64	Rv3060c	Rv3060c	GntR family transcriptional regulator	-
NC_000962.3	PGI-98	-	3423249	C<->G	-64	Rv3060c	Rv3060c	GntR family transcriptional regulator	-
NC_000962.3	PGI-155	-	3529182	T<->A	-81	PPE53	Rv3159c	PPE family protein PPE53	-
NC_000962.3	PGI-100	+	3580606	C<->T	-32	lipV	Rv3203	lipase LipV	-
NC_000962.3	PGI-14	+	3580606	C<->T	-32	lipV	Rv3203	lipase LipV	-
NC_000962.3	PGI-155	+	3580606	C<->T	-32	lipV	Rv3203	lipase LipV	-
NC_000962.3	PGI-98	+	3580606	C<->T	-32	lipV	Rv3203	lipase LipV	-
NC_000962.3	PGI-103	+	3691061	A<->C	-80	Rv3304	Rv3304	hypothetical protein Rv3304	-
NC_000962.3	PGI-155	+	3691061	A<->C	-80	Rv3304	Rv3304	hypothetical protein Rv3304	-
NC_000962.3	PGI-103	+	3691063	G<->A	-78	Rv3304	Rv3304	hypothetical protein Rv3304	-
NC_000962.3	PGI-103	-	3710382	T<->A	-97	moaC3	Rv3324c	cyclic pyranopterin monophosphate synthase accessory protein	-
NC_000962.3	PGI-100	-	3710395	C<->T	-84	moaC3	Rv3324c	cyclic pyranopterin monophosphate synthase accessory protein	-
NC_000962.3	PGI-14	-	3710395	C<->T	-84	moaC3	Rv3324c	cyclic pyranopterin monophosphate synthase accessory protein	-
NC_000962.3	PGI-155	-	3710395	C<->T	-84	moaC3	Rv3324c	cyclic pyranopterin monophosphate synthase accessory protein	-
NC_000962.3	PGI-98	-	3710395	C<->T	-84	moaC3	Rv3324c	cyclic pyranopterin monophosphate synthase accessory protein	-
NC_000962.3	PGI-100	-	3710396	A<->G	-83	moaC3	Rv3324c	cyclic pyranopterin monophosphate synthase accessory protein	-
NC_000962.3	PGI-14	-	3710396	A<->G	-83	moaC3	Rv3324c	cyclic pyranopterin monophosphate synthase accessory protein	-
NC_000962.3	PGI-155	-	3710396	A<->G	-83	moaC3	Rv3324c	cyclic pyranopterin monophosphate synthase accessory protein	-
NC_000962.3	PGI-98	-	3710396	A<->G	-83	moaC3	Rv3324c	cyclic pyranopterin monophosphate synthase accessory protein	-
NC_000962.3	PGI-100	-	3710397	T<->A	-82	moaC3	Rv3324c	cyclic pyranopterin monophosphate synthase accessory protein	-
NC_000962.3	PGI-14	-	3710397	T<->A	-82	moaC3	Rv3324c	cyclic pyranopterin monophosphate synthase accessory protein	-
NC_000962.3	PGI-155	-	3710397	T<->A	-82	moaC3	Rv3324c	cyclic pyranopterin monophosphate synthase accessory protein	-
NC_000962.3	PGI-98	-	3710397	T<->A	-82	moaC3	Rv3324c	cyclic pyranopterin monophosphate synthase accessory protein	-
NC_000962.3	PGI-100	+	3715775	C<->T	-2	dacB1	Rv3330	penicillin-binding protein DacB	-
NC_000962.3	PGI-103	+	3715775	C<->T	-2	dacB1	Rv3330	penicillin-binding protein DacB	-
NC_000962.3	PGI-14	+	3715775	C<->T	-2	dacB1	Rv3330	penicillin-binding protein DacB	-
NC_000962.3	PGI-155	+	3715775	C<->T	-2	dacB1	Rv3330	penicillin-binding protein DacB	-
NC_000962.3	PGI-98	+	3715775	C<->T	-2	dacB1	Rv3330	penicillin-binding protein DacB	-
NC_000962.3	PGI-100	-	3841473	C<->T	-47	alr	Rv3423c	alanine racemase	-
NC_000962.3	PGI-14	-	3841473	C<->T	-47	alr	Rv3423c	alanine racemase	-
NC_000962.3	PGI-155	-	3841473	C<->T	-47	alr	Rv3423c	alanine racemase	-
NC_000962.3	PGI-98	-	3841473	C<->T	-47	alr	Rv3423c	alanine racemase	-
NC_000962.3	PGI-100	+	3847073	G<->C	-92	PPE59	Rv3429	PPE family protein PPE59	-
NC_000962.3	PGI-103	+	3847073	G<->C	-92	PPE59	Rv3429	PPE family protein PPE59	-
NC_000962.3	PGI-14	+	3847073	G<->C	-92	PPE59	Rv3429	PPE family protein PPE59	-
NC_000962.3	PGI-98	+	3847073	G<->C	-92	PPE59	Rv3429	PPE family protein PPE59	-
NC_000962.3	PGI-100	+	3847074	C<->G	-91	PPE59	Rv3429	PPE family protein PPE59	-
NC_000962.3	PGI-103	+	3847074	C<->G	-91	PPE59	Rv3429	PPE family protein PPE59	-
NC_000962.3	PGI-14	+	3847074	C<->G	-91	PPE59	Rv3429	PPE family protein PPE59	-
NC_000962.3	PGI-98	+	3847074	C<->G	-91	PPE59	Rv3429	PPE family protein PPE59	-
NC_000962.3	PGI-14	+	3847087	G<->A	-78	PPE59	Rv3429	PPE family protein PPE59	-
NC_000962.3	PGI-14	+	3847090	G<->C	-75	PPE59	Rv3429	PPE family protein PPE59	-
NC_000962.3	PGI-14	+	3847099	G<->A	-66	PPE59	Rv3429	PPE family protein PPE59	-
NC_000962.3	PGI-14	+	3847112	T<->A	-53	PPE59	Rv3429	PPE family protein PPE59	-
NC_000962.3	PGI-98	-	3890779	T<->A	-54	bpoA	Rv3473c	peroxidase BpoA	-
NC_000962.3	PGI-98	-	3890780	G<->C	-53	bpoA	Rv3473c	peroxidase BpoA	-
NC_000962.3	PGI-98	-	3890781	A<->C	-52	bpoA	Rv3473c	peroxidase BpoA	-
NC_000962.3	PGI-100	-	3890789	C<->G	-44	bpoA	Rv3473c	peroxidase BpoA	-
NC_000962.3	PGI-155	-	3890789	C<->G	-44	bpoA	Rv3473c	peroxidase BpoA	-
NC_000962.3	PGI-155	-	3890791	G<->C	-42	bpoA	Rv3473c	peroxidase BpoA	-
NC_000962.3	PGI-100	+	3895727	C<->A	-93	Rv3479	Rv3479	transmembrane protein	-
NC_000962.3	PGI-103	+	3895727	C<->A	-93	Rv3479	Rv3479	transmembrane protein	-
NC_000962.3	PGI-14	+	3895727	C<->A	-93	Rv3479	Rv3479	transmembrane protein	-
NC_000962.3	PGI-155	+	3895727	C<->A	-93	Rv3479	Rv3479	transmembrane protein	-
NC_000962.3	PGI-98	+	3895727	C<->A	-93	Rv3479	Rv3479	transmembrane protein	-
NC_000962.3	PGI-100	+	3908062	C<->T	-10	Rv3489	Rv3489	hypothetical protein Rv3489	-
NC_000962.3	PGI-103	+	3908062	C<->T	-10	Rv3489	Rv3489	hypothetical protein Rv3489	-
NC_000962.3	PGI-14	+	3908062	C<->T	-10	Rv3489	Rv3489	hypothetical protein Rv3489	-
NC_000962.3	PGI-155	+	3908062	C<->T	-10	Rv3489	Rv3489	hypothetical protein Rv3489	-
NC_000962.3	PGI-98	+	3908062	C<->T	-10	Rv3489	Rv3489	hypothetical protein Rv3489	-
NC_000962.3	PGI-100	-	4012286	C<->T	-84	hsaA	Rv3570c	flavin-dependent monooxygenase oxygenase subunit HsaA	-
NC_000962.3	PGI-103	-	4012286	C<->T	-84	hsaA	Rv3570c	flavin-dependent monooxygenase oxygenase subunit HsaA	-
NC_000962.3	PGI-14	-	4012286	C<->T	-84	hsaA	Rv3570c	flavin-dependent monooxygenase oxygenase subunit HsaA	-
NC_000962.3	PGI-155	-	4012286	C<->T	-84	hsaA	Rv3570c	flavin-dependent monooxygenase oxygenase subunit HsaA	-
NC_000962.3	PGI-98	-	4012286	C<->T	-84	hsaA	Rv3570c	flavin-dependent monooxygenase oxygenase subunit HsaA	-
NC_000962.3	PGI-100	-	4056416	C<->A	-59	espA	Rv3616c	ESX-1 secretion-associated protein EspA	-
NC_000962.3	PGI-103	-	4056416	C<->A	-59	espA	Rv3616c	ESX-1 secretion-associated protein EspA	-
NC_000962.3	PGI-14	-	4056416	C<->A	-59	espA	Rv3616c	ESX-1 secretion-associated protein EspA	-
NC_000962.3	PGI-155	-	4056416	C<->A	-59	espA	Rv3616c	ESX-1 secretion-associated protein EspA	-
NC_000962.3	PGI-98	-	4056416	C<->A	-59	espA	Rv3616c	ESX-1 secretion-associated protein EspA	-
NC_000962.3	PGI-100	+	4132509	G<->A	-9	Rv3691	Rv3691	hypothetical protein Rv3691	-
NC_000962.3	PGI-103	+	4132509	G<->A	-9	Rv3691	Rv3691	hypothetical protein Rv3691	-
NC_000962.3	PGI-14	+	4132509	G<->A	-9	Rv3691	Rv3691	hypothetical protein Rv3691	-
NC_000962.3	PGI-155	+	4132509	G<->A	-9	Rv3691	Rv3691	hypothetical protein Rv3691	-
NC_000962.3	PGI-98	+	4132509	G<->A	-9	Rv3691	Rv3691	hypothetical protein Rv3691	-
NC_000962.3	PGI-155	-	4190285	T<->C	-47	PPE66	Rv3738c	PPE family protein PPE66	-
NC_000962.3	PGI-100	-	4383655	A<->G	-85	Rv3897c	Rv3897c	hypothetical protein Rv3897c	-
NC_000962.3	PGI-103	-	4383655	A<->G	-85	Rv3897c	Rv3897c	hypothetical protein Rv3897c	-
NC_000962.3	PGI-14	-	4383655	A<->G	-85	Rv3897c	Rv3897c	hypothetical protein Rv3897c	-
NC_000962.3	PGI-155	-	4383655	A<->G	-85	Rv3897c	Rv3897c	hypothetical protein Rv3897c	-
NC_000962.3	PGI-98	-	4383655	A<->G	-85	Rv3897c	Rv3897c	hypothetical protein Rv3897c	-
NC_000962.3	PGI-100	-	4384007	C<->G	-78	Rv3898c	Rv3898c	hypothetical protein Rv3898c	-
NC_000962.3	PGI-103	-	4384007	C<->G	-78	Rv3898c	Rv3898c	hypothetical protein Rv3898c	-
NC_000962.3	PGI-14	-	4384007	C<->G	-78	Rv3898c	Rv3898c	hypothetical protein Rv3898c	-
NC_000962.3	PGI-155	-	4384007	C<->G	-78	Rv3898c	Rv3898c	hypothetical protein Rv3898c	-
NC_000962.3	PGI-98	-	4384007	C<->G	-78	Rv3898c	Rv3898c	hypothetical protein Rv3898c	-
NC_000962.3	PGI-100	-	4408923	C<->T	-74	Rv3920c	Rv3920c	hypothetical protein Rv3920c	-
NC_000962.3	PGI-103	-	4408923	C<->T	-74	Rv3920c	Rv3920c	hypothetical protein Rv3920c	-
NC_000962.3	PGI-14	-	4408923	C<->T	-74	Rv3920c	Rv3920c	hypothetical protein Rv3920c	-
NC_000962.3	PGI-155	-	4408923	C<->T	-74	Rv3920c	Rv3920c	hypothetical protein Rv3920c	-
NC_000962.3	PGI-98	-	4408923	C<->T	-74	Rv3920c	Rv3920c	hypothetical protein Rv3920c	-
NC_000962.3	PGI-14	-	3423242	T<->G	-71	Rv3060c	Rv3060c	GntR family transcriptional regulator	-
NC_000962.3	PGI-98	-	3423242	T<->G	-71	Rv3060c	Rv3060c	GntR family transcriptional regulator	-
NC_000962.3	PGI-14	-	3423246	G<->C	-67	Rv3060c	Rv3060c	GntR family transcriptional regulator	-
NC_000962.3	PGI-98	-	3423246	G<->C	-67	Rv3060c	Rv3060c	GntR family transcriptional regulator	-
NC_000962.3	PGI-14	-	3423247	G<->C	-66	Rv3060c	Rv3060c	GntR family transcriptional regulator	-
NC_000962.3	PGI-155	-	3423247	G<->C	-66	Rv3060c	Rv3060c	GntR family transcriptional regulator	-
NC_000962.3	PGI-98	-	3423247	G<->C	-66	Rv3060c	Rv3060c	GntR family transcriptional regulator	-
NC_000962.3	PGI-100	-	3638768	G<->C	-41	pmmA	Rv3257c	phosphomannomutase PmmA	-
NC_000962.3	PGI-14	-	214195	C<->T	-45	sigG	Rv0182c	ECF RNA polymerase sigma factor SigG	-
NC_000962.3	PGI-14	+	289253	C<->T	-92	vapC24	Rv0240	ribonuclease VapC24	-
NC_000962.3	PGI-14	-	311613	G<->T	-4	Rv0259c	Rv0259c	hypothetical protein Rv0259c	-
NC_000962.3	PGI-14	+	454333	T<->G	-88	Rv0377	Rv0377	HTH-type transcriptional regulator	-
NC_000962.3	PGI-14	+	485730	C<->T	-1	pks6	Rv0405	membrane bound polyketide synthase	-
NC_000962.3	PGI-14	+	491742	T<->C	-44	pta	Rv0408	phosphate acetyltransferase	-
NC_000962.3	PGI-14	+	690450	A<->C	-51	mce2D	Rv0592	Mce family protein Mce2D	-
NC_000962.3	PGI-14	+	690465	T<->G	-36	mce2D	Rv0592	Mce family protein Mce2D	-
NC_000962.3	PGI-14	+	712693	A<->G	-23	galK	Rv0620	galactokinase	-
NC_000962.3	PGI-14	+	919551	C<->T	-83	Rv0826	Rv0826	hypothetical protein Rv0826	-
NC_000962.3	PGI-14	+	1068151	T<->C	-54	purH	Rv0957	bifunctional phosphoribosylaminoimidazolecarboxamide formyltransferase/inosinemonophosphate cyclohydrolase	-
NC_000962.3	PGI-14	+	1100414	G<->A	-46	moaB2	Rv0984	pterin-4-alpha-carbinolamine dehydratase	-
NC_000962.3	PGI-155	-	1160894	T<->C	-34	esxI	Rv1037c	ESAT-6 like protein EsxI	-
NC_000962.3	PGI-14	-	1254562	A<->G	-72	Rv1129c	Rv1129c	transcriptional regulator	-
NC_000962.3	PGI-14	-	1308317	T<->C	-9	fadH	Rv1175c	NADPH dependent 2,4-dienoyl-CoA reductase FadH	-
NC_000962.3	PGI-14	-	1360209	T<->C	-37	Rv1216c	Rv1216c	integral membrane protein	-
NC_000962.3	PGI-14	+	1371470	G<->A	-59	Rv1228a	Rv1228a	hypothetical protein Rv1228a	-
NC_000962.3	PGI-14	-	1499274	C<->G	-15	dinG	Rv1329c	ATP-dependent helicase DinG	-
NC_000962.3	PGI-14	+	1500909	C<->T	-17	Rv1332	Rv1332	transcriptional regulator	-
NC_000962.3	PGI-14	+	1609840	A<->G	-9	Rv1432	Rv1432	dehydrogenase	-
NC_000962.3	PGI-14	+	1676880	A<->G	-61	Rv1487	Rv1487	hypothetical protein Rv1487	-
NC_000962.3	PGI-14	+	1699849	G<->A	-17	Rv1508A	Rv1508A	hypothetical protein Rv1508A	-
NC_000962.3	PGI-14	+	1779279	A<->T	-35	Rv1573	Rv1573	phage protein	-
NC_000962.3	PGI-14	+	1803265	G<->A	-29	hisA	Rv1603	phosphoribosyl isomerase A	-
NC_000962.3	PGI-14	+	1896434	G<->T	-41	Rv1671	Rv1671	membrane protein	-
NC_000962.3	PGI-14	+	1925555	G<->C	-27	pyrG	Rv1699	CTP synthase	-
NC_000962.3	PGI-14	+	1944402	T<->C	-4	Rv1717	Rv1717	hypothetical protein Rv1717	-
NC_000962.3	PGI-14	+	2003827	A<->C	-51	Rv1770	Rv1770	hypothetical protein Rv1770	-
NC_000962.3	PGI-14	-	2096186	A<->G	-82	blaR	Rv1845c	sensor-transducer protein BlaR	-
NC_000962.3	PGI-14	-	2186236	C<->T	-52	fadE17	Rv1934c	acyl-CoA dehydrogenase FadE17	-
NC_000962.3	PGI-14	-	2353385	G<->C	-12	tatA	Rv2094c	Sec-independent protein translocase membrane-bound protein TatA	-
NC_000962.3	PGI-14	+	2372550	G<->C	-80	Rv2113	Rv2113	integral membrane protein	-
NC_000962.3	PGI-14	+	2477174	T<->C	-16	Rv2212	Rv2212	adenylyl cyclase	-
NC_000962.3	PGI-14	+	2526974	T<->C	-15	Rv2252	Rv2252	diacylglycerol kinase	-
NC_000962.3	PGI-14	-	2786952	A<->G	-46	Rv2481c	Rv2481c	hypothetical protein Rv2481c	-
NC_000962.3	PGI-14	-	2791098	C<->T	-24	plsC	Rv2483c	bifunctional L-3-phosphoserine phosphatase/1-acyl-sn-glycerol-3-phosphate acyltransferase	-
NC_000962.3	PGI-14	+	3010014	G<->A	-10	ceoC	Rv2692	TRK system potassium uptake protein CeoC	-
NC_000962.3	PGI-14	-	3078178	C<->T	0	PPE43	Rv2768c	PPE family protein PPE43	-
NC_000962.3	PGI-14	-	3137058	G<->A	-54	vapC22	Rv2829c	ribonuclease VapC22	-
NC_000962.3	PGI-14	+	3251047	C<->A	-25	ppsB	Rv2932	phthiocerol synthesis polyketide synthase type I PpsB	-
NC_000962.3	PGI-14	+	3273107	C<->A	-99	drrB	Rv2937	daunorubicin ABC transporter permease DrrB	-
NC_000962.3	PGI-14	+	3454263	C<->G	-77	tgs4	Rv3088	diacyglycerol O-acyltransferase	-
NC_000962.3	PGI-14	+	3455686	G<->C	-75	fadD13	Rv3089	long chain-fatty-acid--CoA ligase FadD13	-
NC_000962.3	PGI-14	+	3459081	G<->C	-35	Rv3091	Rv3091	hypothetical protein Rv3091	-
NC_000962.3	PGI-14	-	3670040	C<->T	-59	usfY	Rv3288c	hypothetical protein Rv3288c	-
NC_000962.3	PGI-14	-	3689523	G<->T	-19	glpD2	Rv3302c	glycerol-3-phosphate dehydrogenase	-
NC_000962.3	PGI-103	-	3710386	C<->T	-93	moaC3	Rv3324c	cyclic pyranopterin monophosphate synthase accessory protein	-
NC_000962.3	PGI-14	+	3771009	T<->G	-36	relK	Rv3358	toxin RelK	-
NC_000962.3	PGI-14	+	3958403	A<->G	-45	ltp4	Rv3522	lipid transfer protein	-
NC_000962.3	PGI-14	-	3981983	G<->A	-97	Rv3542c	Rv3542c	hypothetical protein Rv3542c	-
NC_000962.3	PGI-14	+	4111303	G<->C	-43	ephE	Rv3670	epoxide hydrolase EphE	-
NC_000962.3	PGI-14	-	4162339	A<->G	-19	Rv3718c	Rv3718c	hypothetical protein Rv3718c	-
NC_000962.3	PGI-14	-	4204441	A<->G	-76	proV	Rv3758c	glycine betaine/carnitine/choline/L-proline ABC transporter ATP-binding protein ProV	-
NC_000962.3	PGI-14	+	4351039	G<->T	-36	PPE68	Rv3873	PPE family protein PPE68	-
NC_000962.3	PGI-14	-	4390471	C<->A	-61	Rv3903c	Rv3903c	hypothetical protein Rv3903c	-
NC_000962.3	PGI-155	+	812893	C<->G	-83	rpsH	Rv0718	30S ribosomal protein S8	-
NC_000962.3	PGI-14	-	1499221	G<->A	-68	dinG	Rv1329c	ATP-dependent helicase DinG	-
NC_000962.3	PGI-14	+	1543302	G<->C	-57	Rv1371	Rv1371	membrane protein	-
NC_000962.3	PGI-14	+	1561768	T<->G	-1	PPE20	Rv1387	PPE family protein PPE20	-
NC_000962.3	PGI-14	+	1779281	T<->G	-33	Rv1573	Rv1573	phage protein	-
NC_000962.3	PGI-14	-	2352072	A<->T	-82	helY	Rv2092c	ATP-dependent DNA helicase HelY	-
NC_000962.3	PGI-14	-	2784620	C<->T	-88	Rv2478c	Rv2478c	hypothetical protein Rv2478c	-
NC_000962.3	PGI-100	+	3193361	C<->T	-32	Rv2884	Rv2884	transcriptional regulator	-
NC_000962.3	PGI-14	+	3193361	C<->T	-32	Rv2884	Rv2884	transcriptional regulator	-
NC_000962.3	PGI-155	+	3193361	C<->T	-32	Rv2884	Rv2884	transcriptional regulator	-
NC_000962.3	PGI-98	+	3193361	C<->T	-32	Rv2884	Rv2884	transcriptional regulator	-
NC_000962.3	PGI-14	-	3378343	C<->T	0	PPE46	Rv3018c	PPE family protein PPE46	-
NC_000962.3	PGI-14	-	3399491	C<->A	-17	Rv3038c	Rv3038c	hypothetical protein Rv3038c	-
NC_000962.3	PGI-100	+	3501774	A<->G	-20	PPE51	Rv3136	PPE family protein PPE51	-
NC_000962.3	PGI-14	+	3501774	A<->G	-20	PPE51	Rv3136	PPE family protein PPE51	-
NC_000962.3	PGI-155	+	3501774	A<->G	-20	PPE51	Rv3136	PPE family protein PPE51	-
NC_000962.3	PGI-98	+	3501774	A<->G	-20	PPE51	Rv3136	PPE family protein PPE51	-
NC_000962.3	PGI-14	-	3694077	C<->G	-12	amiB1	Rv3306c	amidase AmiB	-
NC_000962.3	PGI-103	-	3710389	C<->G	-90	moaC3	Rv3324c	cyclic pyranopterin monophosphate synthase accessory protein	-
NC_000962.3	PGI-100	-	3974504	G<->C	-96	hsaG	Rv3535c	acetaldehyde dehydrogenase	-
NC_000962.3	PGI-14	-	3974504	G<->C	-96	hsaG	Rv3535c	acetaldehyde dehydrogenase	-
NC_000962.3	PGI-155	-	3974504	G<->C	-96	hsaG	Rv3535c	acetaldehyde dehydrogenase	-
NC_000962.3	PGI-98	-	3974504	G<->C	-96	hsaG	Rv3535c	acetaldehyde dehydrogenase	-
NC_000962.3	PGI-103	-	4038069	T<->G	-81	PE_PGRS59	Rv3595c	PE-PGRS family protein PE_PGRS59	-
NC_000962.3	PGI-103	-	4038071	C<->T	-79	PE_PGRS59	Rv3595c	PE-PGRS family protein PE_PGRS59	-
NC_000962.3	PGI-103	+	4081139	C<->A	-21	Rv3643	Rv3643	hypothetical protein Rv3643	-
NC_000962.3	PGI-103	+	4320615	A<->C	-89	sodA	Rv3846	superoxide dismutase	-
